# Supplementary material for: Metacognitive Belief Profiles Across OCD Symptom Dimensions: A Systematic Review and Clinical Implications for Personalised Treatment
Source: J Clin Med. 2026 May 7;15(10):3586. doi: 10.3390/jcm15103586 (PMC13208003; doi:10.3390/jcm15103586)
Supplement: Supplementary file 1 [file jcm-15-03586-s001.zip]

Archive with 2 entries (2 files):
- jcm-4279527-PRISMA 2020 Checklist.pdf
- jcm-4279527-Supplementary Table S1.pdf
